# Supplementary material for: Protective Effects of Polyphenol-Rich Extracts against Neurotoxicity Elicited by Paraquat or Rotenone in Cellular Models of Parkinson’s Disease
Source: Antioxidants (Basel). 2023 Jul 20;12(7):1463. doi: 10.3390/antiox12071463 (PMC10376534; doi:10.3390/antiox12071463)
Supplement: Supplementary file 1 [file antioxidants-12-01463-s001.zip]

Archive with 1 entries (1 files):
- antioxidants-2391188-supplementary.pdf
